# Supplementary material for: A novel DNA damage and repair‐related gene signature to improve predictive capacity of overall survival for patients with gliomas
Source: J Cell Mol Med. 2022 May 26;26(13):3736–50. doi: 10.1111/jcmm.17406 (PMC9258707; doi:10.1111/jcmm.17406)
Supplement: Supplementary file 3 — Table S3 [file JCMM-26-3736-s006.xlsx]

## Sheet: Supplementary Table S3
Table S3. The 300 top differential genes between cluster 1 and cluster 2
TCGA dataset	CGGA dataset
ACE	ACHE
ADAM11	ACKR3
ADAM12	ACTB
ADAMTS1	ADAM11
ADAMTS3	ADAM12
AEN	ADAMTS1
AKAP12	AEN
ALDH8A1	AKAP12
ANXA1	AKAP6
AP3B2	ANXA1
ARPC1B	AP3B2
AURKA	ARPC1B
AVPR1A	ARPC5
BARD1	AURKA
BATF	BCL2A1
BCL2A1	BCL2L12
BCL2L12	BCL3
BCL3	BIRC5
BIRC5	BLM
BLK	BOK
BLM	BTG3
BOK	C1orf61
BRCA2	C1QTNF6
BRIP1	C3AR1
C11orf82	CALU
C12orf48	CASP6
C15orf42	CASP7
C16orf75	CASP8
C19orf40	CBS
C1orf135	CCL2
C3AR1	CCL3
C6orf150	CCL4
CACNA1I	CCNA2
CASP6	CCNB1
CASP8	CCNB2
CBX2	CCND1
CCL2	CCND2
CCL28	CCNL2
CCL3	CD36
CCL4	CD44
CCNA1	CD53
CCNA2	CD69
CCNB1	CD74
CCNB2	CDC45
CCNB3	CDC6
CCND1	CDCA5
CD209	CDCA7
CD28	CDK1
CD36	CDK2
CD44	CDK6
CD53	CDKN1A
CD69	CDKN2A
CD74	CEBPB
CD8A	CENPE
CDC25A	CENPF
CDC25C	CHAF1A
CDC45	CHAF1B
CDC6	CHEK1
CDCA5	CHEK2
CDCA7	CHL1
CDK1	CHRNA4
CDK2	CHTF18
CDK6	CKS2
CDKN1A	CLSPN
CDKN2A	CLU
CENPE	CNN1
CENPF	COL3A1
CHAF1B	CRABP2
CHEK2	CRHBP
CHL1	CRY2
CHRNA4	CRYAB
CHRNA7	CTGF
CKS2	CXCL12
CLSPN	CXCL2
CNKSR1	CXCR4
CNN1	CXorf57
COL17A1	CYBB
COL3A1	DCTD
CRABP2	DDB2
CRHBP	DDIT4
CRIP1	DDX11
CRYAB	DNALI1
CSF2RB	DSCAM
CTGF	DTL
CTLA4	DTX3L
CXADR	DUSP5
CXCL2	DYRK3
CXCR4	E2F1
CXCR6	EEPD1
CXorf57	EFNB3
CYBB	EGFR
CYP19A1	EGLN3
CYP39A1	EGR1
DCT	EME1
DCTD	ENPP5
DLX4	EPHA2
DNALI1	ESCO2
DOCK2	EVI2A
DSC2	EXO1
DSCAM	EYA1
DTL	EYA2
DUSP5	FADS1
E2F1	FANCA
E2F7	FANCD2
E2F8	FANCI
EEPD1	FAS
EGF	FBLN1
EGFR	FBXO5
EGR1	FN1
EID3	FOLH1
ELF4	FOS
EME1	FOSL1
EME2	FOXM1
ENDOU	FRZB
ENPP5	GADD45A
EPHA2	GADD45B
EPS8L1	GADD45G
ESCO2	GBP1
EVI2A	GINS2
EXO1	GLRX
EYA1	GTSE1
EYA2	HBEGF
EYA4	HCLS1
FANCA	HEXB
FANCD2	HGF
FANCI	HIPK2
FAS	HLA.DQA1
FBLN1	HLA.DQB1
FBLN2	HMGA1
FGFR4	HMGB2
FN1	HMOX1
FOLH1	HOXD9
FOS	HPCA
FOSL1	HSPB8
FOXM1	ID1
GADD45A	IER3
GADD45B	IFI16
GADD45G	IFI27
GBP1	IFNGR2
GGN	IGFBP3
GINS2	IL11RA
GINS4	IL1R1
GTSE1	IL8
HCLS1	IRF7
HGF	ISG15
HIC1	ITGAL
HLA.DQA1	ITGB1
HLA.DQB1	ITGB5
HMGA2	ITGB8
HMOX1	JUN
HOXD9	KCNK1
HPCA	KIAA0101
HSPB8	KIFC1
ID1	KPNA2
IER3	LCP2
IGF1	LDHD
IGFBP1	LDLR
IGFBP3	LEF1
IL18R1	LOX
IL1R1	LYN
IL8	MACROD2
ISG15	MAD2L1
ITGAL	MAD2L2
ITIH2	MAPK15
KCNK1	MAPT
KIAA0101	MBP
KIF14	MCM10
KIFC1	MCM2
KRT8	MCM4
LCK	MEF2C
LCP2	MET
LDLR	MGMT
LIPC	MICA
LOX	MIF
LYN	MLTK
MACROD2	MNDA
MAEL	MT1H
MAPK15	MT1X
MCM10	MUC1
MCM2	MYC
MET	MYD88
MGMT	MYO5B
MICA	MYT1
MMP7	NABP1
MNDA	NDRG1
MSX2	NET1
MT1H	NFATC4
MT1X	NFIA
MUC1	NFIB
MYB	NFIX
MYD88	NFKB2
MYO5B	NNMT
MYT1	NPAS2
NEIL3	NRP2
NFATC2	NUPR1
NGF	ORC6
NNMT	PARP10
OPRK1	PARP9
ORC1L	PEA15
ORC6L	PFN1
PAK1	PHLDA1
PCSK5	PHLDA3
PDE3A	PIF1
PDGFRL	PIK3R1
PGR	PIK3R5
PHLDA3	PLAU
PIF1	PLCL1
PIK3C2G	PLK1
PIK3CG	PLK2
PIK3R5	PLK3
PLA2R1	POLD1
PLAGL1	POLE
PLAU	POLR2F
PLK1	PPP1R14A
PLK2	PPP1R15A
PLK5P	PRDX4
POLE2	PRKCB
POLQ	PRKCG
PPIEL	PRKD2
PPP1R14A	PRSS23
PRG2	PSMB8
PRKCB	PSMB9
PRKCG	PTGER4
PRLR	PTGFRN
PRSS23	PTMS
PSMB9	PTPRN2
PTGER4	PTTG1
PTGFRN	PYCARD
PTPRN2	QPCT
PTTG1	RAC2
PYCARD	RAC3
PYHIN1	RAD51
QPCT	RAD51AP1
RAC2	RAD54L
RAD51	RAP2A
RAD51AP1	RBBP8
RAD51AP2	RBMS1
RAD54B	RBP4
RAD54L	REC8
RBM24	RECQL4
RBP4	RGCC
RDM1	RHOB
RHOD	RIT2
RIT2	RNASEH2A
ROPN1L	RRM2
RPS6KA6	S100A11
RRM2	SCD
S100A11	SEMA3B
SCD	SEMA4D
SEMA4D	SEMA7A
SFN	SESN1
SFRP2	SFRP2
SKAP1	SGK1
SLC31A2	SHC1
SLC6A1	SLC1A3
SLC6A12	SLC31A2
SLCO2A1	SLC6A1
SMC4	SLFN11
SMYD2	SLX1A
SNAI1	SLX1B
SNAI2	SMC4
SOD2	SMYD2
SOX4	SNAI2
SP100	SOD2
SPATA18	SOX4
SPRED2	SOX9
SPRED3	SP100
ST6GALNAC2	SPRED3
SYK	STK33
SYNC	SYK
TAOK1	SYNC
TCF7	TIMELESS
TERT	TNF
TEX15	TNFRSF10B
TFPI2	TNFRSF1A
TNF	TNFRSF1B
TNFRSF1A	TNKS1BP1
TOP2A	TOP2A
TP73	TP53
TRIP13	TP53I3
TSPYL2	TRIP13
TWIST1	TSPYL2
TYMP	TWIST1
UBE2T	TYMP
USP43	UBA7
VAV3	UBE2T
VCAM1	UHRF1
VIM	USP43
WEE1	VASP
WNT10A	VAV3
WNT10B	VCAM1
WNT16	VIM
WNT2	WAS
WNT4	WDR76
WNT5A	WEE1
WNT6	WNT5A
WNT7A	WNT7B
WNT7B	YAP1
XRCC2	ZNF365
YAP1	ZNF385A
